# Supplementary material for: Income Differences in the Association Between Medical-Preventive Integration KAP and Depressive Symptoms: A Cross-Sectional Study Among Chinese Healthcare Workers
Source: Healthcare (Basel). 2026 Jun 24;14(13):1832. doi: 10.3390/healthcare14131832 (PMC13361509; doi:10.3390/healthcare14131832)
Supplement: Supplementary file 1 [file healthcare-14-01832-s001.zip]

Archive with 1 entries (1 files):
- healthcare-4298374-supplementary.pdf
